# Supplementary material for: Novel chemical inhibitor against SOD1 misfolding and aggregation protects neuron-loss and ameliorates disease symptoms in ALS mouse model
Source: Commun Biol. 2021 Dec 15;4:1397. doi: 10.1038/s42003-021-02862-z (PMC8674338; doi:10.1038/s42003-021-02862-z)
Supplement: Supplementary file 9 — Supplementary Data 1 [file 42003_2021_2862_MOESM9_ESM.zip]

Archive with 1 entries (1 files):
- Supplementary Data 1.xlsx
