# Supplementary material for: Novel chemical inhibitor against SOD1 misfolding and aggregation protects neuron-loss and ameliorates disease symptoms in ALS mouse model
Source: Commun Biol. 2021 Dec 15;4:1397. doi: 10.1038/s42003-021-02862-z (PMC8674338; doi:10.1038/s42003-021-02862-z)
Supplement: Supplementary file 9 — Supplementary Data 1 [file 42003_2021_2862_MOESM9_ESM.zip › Supplementary Data 1.xlsx]

## Sheet: Fig 2d
	SK-N-SH	% of cells with SOD1 aggregations
		G93A			G85R
		Con	001	036	Con	001	036
	#1	38.4615	33.3333	20	66.6667	42.8571	20
	#2	36.3636	38.4615	16.6667	53.8462	41.6667	20
	#3	42.1053	40	25	53.3333	57.1429	16.6667
	#4	50	42.8571	9.09091	41.6667	45.4545	25
	#5	57.1429	60	20	57.1429	66.6667	10
	#6	54.5455	37.5	22.2222	60	54.5455	22.2222
	Average	46.4365	42.0253	18.83	55.4426	51.3889	18.9815
	SD	8.68219	9.34465	5.51079	8.32363	9.78786	5.19279
	SE	3.54449	3.81494	2.24977	3.39811	3.99588	2.11995

## Sheet: Fig 2g
	SK-N-SH	% of cells with SOD1 aggregations
		Con	036	TPEN	TPEN+036
	#1	27.2727	23.0769	66.6667	20
	#2	16.6667	20	76.9231	33.3333
	#3	17.6471	14.2857	80	16.6667
	#4	33.3333	16.6667	66.6667	25
	#5	36.3636	14.2857	61.5385	30.7692
	#6	28.5714	12.5	60	28.5714
	Average	26.6425	16.8025	68.6325	25.7234
	SD	8.04762	4.01972	8.13054	6.43098
	STDEV	3.28543	1.64104	3.31928	2.62544

## Sheet: Fig 3b
	SK-N-SH	C/N ratio of TDP-43 localization
		TDP-43		TDP-43 + SOD1-WT
		Con	PRG-A01	Con	PRG-A01
	#1	0.307692	0.25	0.75	0.307692
	#2	0.3	0.272727	0.625	0.333333
	#3	0.3	0.0714286	0.6	0.272727
	#4	0.333333	0.153846	0.5	0.4
	#5	0.25	0.181818	0.6	0.2
	#6	0.272727	0.181818	0.555556	0.384615
	Average	0.293959	0.185273	0.605093	0.316395
	SD	0.0289659	0.0718469	0.0835999	0.0741096
	STDEV	0.0118253	0.0293314	0.0341295	0.0302551

## Sheet: Fig 3c
	SK-N-SH	% of cells with TDP-43 cytoplasmic inclusions
		TDP-43		TDP-43 + SOD1-WT
		Con	PRG-A01	Con	PRG-A01
	#1	25	16.6667	40	20
	#2	20	12.5	37.5	16.6667
	#3	28.5714	14.2857	28.5714	25
	#4	25	14.2857	50	33.3333
	#5	16.6667	16.6667	33.3333	16.6667
	#6	25	20	37.5	25
	#7	27.2727	20	40	25
	Average	23.9301	16.3435	38.1293	23.0952
	SD	4.17038	2.89224	6.62141	5.88694
	STDEV	1.57625	1.09316	2.50266	2.22505

## Sheet: Fig 3d
	SK-N-SH	% of cells with SOD1 aggregations
		SOD1-WT		TDP-43 + SOD1-WT
		Con	PRG-A01	Con	PRG-A01
	#1	28.5714	20	37.5	33.3333
	#2	33.3333	16.6667	25	21.4286
	#3	33.3333	25	40	13.3333
	#4	25	20	50	20
	#5	16.6667	20	44.4444	22.2222
	#6	30	11.1111	37.5	23.0769
	#7	20	14.2857	40	25
	Average	26.7007	18.1519	39.2063	22.6278
	SD	6.46584	4.54366	7.66859	5.99072
	STDEV	2.44386	1.71734	2.89846	2.26428

## Sheet: Fig 3h
	Intensity of Dot blot analysis (A.U)
												Con			A01 5uM			A01 10uM
	SOD1-G93A	Con			A01 5uM			A01 10uM				Average	SD	SE	Average	SD	SE	Average	SD	SE
	Mis-SOD1 Ab	29770.5	25129	33148.5	18666.9	16434.1	14557.8	5521.08	6814.03	8114.09		29349.3	4026.28	2324.57	16553	2057.12	1187.68	6816.4	1296.51	748.539
	Actin Ab	69447.5	80588.1	73074.5	79006.5	81378.7	62854	69153.6	83745.8	72804		74370	5682.17	3280.6	74413.1	10080.5	5819.96	75234.5	7593.6	4384.17
	Mis-SOD1/Actin	0.428677	0.311821	0.453625	0.236271	0.201946	0.231613	0.0798379	0.0813657	0.111451		0.398041	0.0757039	0.0437076	0.223277	0.0186189	0.0107496	0.0908849	0.0178272	0.0102926

## Sheet: Fig 4b
	Body weight_IP injection with PRG-A01
	Injection time (days)	1	4	8	11	15	18	22	25	29	32	36	39	43	46	50
Male	SOD1-G93A - Con (n=5)	21	21	20	20	20	20	20	20	20	20	18	16
		22	21	21	21	22	22	20	19	19	19	18	16
		23	23	23	23	23	24	23	23	22	21	19	18
		27	27	26	26	26	27	27	26	26	26	24	21
		25	25	25	24	25	24	24	25	23	24	24	22
	SOD1-G93A - PRG-A01 (n=6)	21	21	21	21	21	21	21	21	21	21	20	20	20	19
		20	20	20	20	19	19	19	19	19	19	19	18	18	18
		22	22	22	23	22	22	21	21	20	19	19	18	17	16
		21	20	21	20	20	20	20	19	19	19	18	16	16	16
		24	23	24	23	23	23	23	23	22	22	20	20	19	19
		26	27	27	27	26	25	26	25	25	25	24	24	23	21
	WT (n=6)	30	30	30	31	31	31	31	32	32	32	32	32	32	33	33
		28	28	28	28	28	29	29	29	30	30	31	31	31	32	32
		30	30	30	31	31	31	31	32	32	32	32	33	33	33	34
		27	27	27	28	28	28	28	29	29	29	29	30	30	30	31
		23	23	23	24	24	23	25	26	26	25	26	26	28	28	27
		22	22	22	23	23	24	24	23	25	25	26	26	28	28	27
Female	SOD1-G93A - Con (n=7)	19	19	19	18	18	19	19	18	17	17	17	16	13
		19	19	18	18	18	17	17	17	17	18	17	16	14
		21	21	20	20	20	20	20	20	18	17	17	17	16
		21	19	19	19	19	19	19	19	19	19	19	19	19
		20	20	20	19	18	19	20	20	19	18	19	18	17
		19	19	20	19	19	19	19	19	17	17	17	17	16
		18	17	17	17	17	18	19	18	17	17	17	16	15
	SOD1-G93A - PRG-A01 (n=9)	20	21	20	20	19	19	20	19	18	18	18	18	16	16	16
		22	21	21	22	21	22	21	21	22	21	21	20	19	18	18
		17	18	17	17	16	17	17	15	15	15	14	14	14	13	13
		18	19	19	18	18	18	19	18	17	16	16	16	16	15	14
		20	20	20	19	19	20	18	18	18	18	17	16	16	16	16
		18	18	18	17	17	17	16	16	17	17	17	17	16	15	15
		18	18	18	19	19	19	19	19	18	19	19	19	19	18	18
		18	18	19	19	19	19	18	19	19	19	18	18	17	15	15
		17	18	18	17	17	17	18	18	17	17	17	16	16	15	15
	WT (n=5)	20	19	20	20	19	20	20	20	19	20	20	20	20	21	21
		20	20	20	19	19	20	20	21	22	24	24	23	24	24	25
		19	19	20	21	19	20	21	21	22	21	23	22	22	22	23
		23	23	25	25	24	24	24	24	24	25	25	25	26	26	26
		21	21	21	21	22	22	22	22	22	23	23	23	23	24	24
Ave	SOD1-G93A - Con (n=5)	23.6	23.4	23	22.8	23.2	23.4	22.8	22.6	22	22	20.6	18.6
	SOD1-G93A - PRG-A01 (n=6)	22.3333	22.1667	22.5	22.3333	21.8333	21.6667	21.6667	21.3333	21	20.8333	20	19.3333	18.8333	18.1667
	WT (n=6)	26.6667	26.6667	26.6667	27.5	27.5	27.6667	28	28.5	29	28.8333	29.3333	29.6667	30.3333	30.6667	30.6667
	SOD1-G93A - Con (n=7)	19.5714	19.1429	19	18.5714	18.4286	18.7143	19	18.7143	17.7143	17.5714	17.5714	17	15.7143
	SOD1-G93A - PRG-A01 (n=9)	18.6667	19	18.8889	18.6667	18.3333	18.6667	18.4444	18.1111	17.8889	17.7778	17.4444	17.1111	16.5556	15.6667	15.5556
	WT (n=5)	20.6	20.4	21.2	21.2	20.6	21.2	21.4	21.6	21.8	22.6	23	22.6	23	23.4	23.8
SD	SOD1-G93A - Con (n=5)	2.40832	2.60768	2.54951	2.38747	2.38747	2.60768	2.94958	3.04959	2.73861	2.91548	3.1305	2.79285
	SOD1-G93A - PRG-A01 (n=6)	2.25093	2.63944	2.58844	2.65832	2.48328	2.16025	2.50333	2.33809	2.28035	2.40139	2.09762	2.73252	2.48328	1.94079
	WT (n=6)	3.4448	3.4448	3.4448	3.39116	3.39116	3.4448	2.96648	3.50714	2.96648	3.18852	2.80476	3.01109	2.06559	2.33809	3.01109
	SOD1-G93A - Con (n=7)	1.13389	1.21499	1.1547	0.9759	0.9759	0.95119	1	1.1127	0.95119	0.786796	0.9759	1.1547	1.97605
	SOD1-G93A - PRG-A01 (n=9)	1.65831	1.32288	1.2693	1.65831	1.5	1.65831	1.50923	1.76383	1.90029	1.7873	1.94365	1.83333	1.5899	1.58114	1.66667
	WT (n=5)	1.51658	1.67332	2.16795	2.28035	2.30217	1.78885	1.67332	1.51658	1.78885	2.07364	1.87083	1.81659	2.23607	1.94936	1.92354
SE	SOD1-G93A - Con (n=5)	1.07703	1.16619	1.14018	1.06771	1.06771	1.16619	1.31909	1.36382	1.22474	1.30384	1.4	1.249
	SOD1-G93A - PRG-A01 (n=6)	0.918937	1.07755	1.05672	1.08525	1.01379	0.881917	1.02198	0.954521	0.930949	0.980363	0.856349	1.11555	1.01379	0.792324
	WT (n=6)	1.40633	1.40633	1.40633	1.38444	1.38444	1.40633	1.21106	1.43178	1.21106	1.30171	1.14504	1.22927	0.843274	0.954521	1.22927
	SOD1-G93A - Con (n=7)	0.428571	0.459221	0.436436	0.368856	0.368856	0.359516	0.377964	0.42056	0.359516	0.297381	0.368856	0.436436	0.746876
	SOD1-G93A - PRG-A01 (n=9)	0.552771	0.440959	0.423099	0.552771	0.5	0.552771	0.503077	0.587945	0.633431	0.595767	0.647884	0.611111	0.529966	0.527046	0.555556
	WT (n=5)	0.678233	0.748331	0.969536	1.0198	1.02956	0.8	0.748331	0.678233	0.8	0.927362	0.83666	0.812404	1	0.87178	0.860233

## Sheet: Fig 4d
	Velocity_IP injection with PRG-A01
	14weeks			16weeks			18weeks
	WT	SOD1-G93A -Con	SOD1-G93A -PRG-A01	WT	SOD1-G93A -Con	SOD1-G93A -PRG-A01	WT	SOD1-G93A -Con	SOD1-G93A -PRG-A01
	81.2263	66.9659	59.3257	73.5301	34.6619	46.4468	73.7571	26.0583	38.2586
	74.8114	76.881	65.3916	76.351	55.853	40.8551	70.5554	20.9901	32.6157
	77.8415	79.337	69.8004	80.5294	47.8605	55.0302	74.7463	24.9388	28.3789
	76.006	87.876	71.6888	70.114	50.144	70.3825	72.411	34.5979	46.7189
	77.8511	62.0797	86.8218	73.5184	48.5569	75.9639	79.1326	22.1728	58.09
			84.1552			71.8602			64.8711
			78.9279			68.6812			42.1443
			79.0653			61.3268			31.6358
			63.033			44.2119			29.0149
			88.728			69.7488			42.4048
Average	77.5473	74.6279	74.6938	74.8086	47.4153	60.4507	74.1205	25.7516	41.4133
SD	2.42769	10.2339	10.3401	3.88732	7.79088	12.8997	3.21237	5.35003	12.3136
SE	1.08569	4.57672	3.26983	1.73846	3.48419	4.07924	1.43661	2.39261	3.89389

## Sheet: Fig 4e
	Distance_IP injection with PRG-A01
	14weeks			16weeks			18weeks
	WT	SOD1-G93A -Con	SOD1-G93A -PRG-A01	WT	SOD1-G93A -Con	SOD1-G93A -PRG-A01	WT	SOD1-G93A -Con	SOD1-G93A -PRG-A01
	3343.45	2468.28	2409.94	2623.33	1625.58	1963.15	2765.6	1198.15	1835.15
	2534.8	3125.99	2745.91	2893.55	2150.25	1883.28	2515.55	1037.61	1603.78
	3036.13	2957.59	2666.2	3089.13	1692.11	3107.58	2906.87	1139.05	1918.82
	2895.91	2430.36	2817.36	2551.38	1884.31	2854.48	2714.66	1495.87	2594.45
	2943.3	2445.4	3367.42	2743.3	2183.91	2564.05	3161.76	1084.55	1807.26
			3329.92			2983.05			2654.65
			2399.24			1922.4			1801.24
			2592.67			3016.73			1720.01
			2761.86			2263.29			1614.53
			3013.69			2829.8			2255.17
Average	2950.72	2685.52	2810.42	2780.14	1907.23	2538.78	2812.89	1191.05	1980.51
SD	290.508	330.905	337.587	215.994	255.802	488.898	240.229	180.663	385.521
SE	129.919	147.985	106.754	96.5956	114.398	154.603	107.433	80.7948	121.913

## Sheet: Fig 4g
	Number of SOD1 inclusions in cervical spinal cord
		WT	G93A -Con	G93A -PRG-A01
		0	36	18
		0	22	27
		0	30	14
		0	42	32
		0	38	22
		0	32	18
				16
				30
	Average	0	33.3333	22.125
	SD	0	7.00476	6.77047
	SE	0	2.85968	2.39372

[truncated: 22 more sheets: Fig S1a, Fig S1c, Fig S1d, Fig S1f, Fig S2g, Fig S2i, Fig S2n, Fig S3b, Fig S3d, Fig S3f, Fig S4d, Fig S5d, Fig S5e, Fig S5f, Fig S7b, Fig S7d, Fig S8b, Fig S8d, Fig S8f, Fig S9c …]
